# Supplementary material for: Dexmedetomidine Improves Anxiety-like Behaviors in Sleep-Deprived Mice by Inhibiting the p38/MSK1/NFκB Pathway and Reducing Inflammation and Oxidative Stress
Source: Brain Sci. 2023 Jul 11;13(7):1058. doi: 10.3390/brainsci13071058 (PMC10377202; doi:10.3390/brainsci13071058)
Supplement: Supplementary file 1 [file brainsci-13-01058-s001.zip]

Archive with 2 entries (2 files):
- supplementary material.xls
- Supplementary materials.pdf
